# Supplementary material for: Harnessing the Power of Microwave Irradiation: A Novel Approach to Bitumen Partial Upgrading
Source: Molecules. 2023 Nov 25;28(23):7769. doi: 10.3390/molecules28237769 (PMC10707834; doi:10.3390/molecules28237769)
Supplement: Supplementary file 1 [file molecules-28-07769-s001.zip]

Archive with 1 entries (1 files):
- molecules-2719274-supplementary.pdf
